# Supplementary material for: Single-cell transcriptome analysis reveals the malignant characteristics of tumour cells and the immunosuppressive landscape in HER2-positive inflammatory breast cancer
Source: J Exp Clin Cancer Res. 2025 Jul 8;44:196. doi: 10.1186/s13046-025-03454-z (PMC12235857; doi:10.1186/s13046-025-03454-z)
Supplement: Supplementary file 2 — Supplementary Material 2. [file 13046_2025_3454_MOESM2_ESM.xlsx]

## Sheet: Table S1
Table S1. The clinical features of the patients.
Case ID	Gender	Age	Grade	ER	PR	HER2 IHC	HER2 FISH (ratio)	Ki67	Subtype by IHC	Treatment status	Group_Name	GEO_ID
N-0021-total	Female	-	-	-	-	-	-	-	-	-	Normal Brest Tissue (NBT)	GSE161529
N-0275-total	Female	-	-	-	-	-	-	-	-	-	Normal Brest Tissue (NBT)	GSE161529
N-0372-total	Female	-	-	-	-	-	-	-	-	-	Normal Brest Tissue (NBT)	GSE161529
D2	Female	60	-	-	-	-	-	-	-	-	Normal Brest Tissue (NBT)	GSE164898
D11	Female	43	-	-	-	-	-	-	-	-	Normal Brest Tissue (NBT)	GSE164898
3838	Female	49	3	0	0	3+	Amplified (8.91)	0.6	HER2+	Naive	non-Inflammatory Breast Cancer (nIBC)	GSE176078
3921	Female	60	3	0	0	3+	Amplified (10.46)	>50%	HER2+	Naive	non-Inflammatory Breast Cancer (nIBC)	GSE176078
4517-1	Female	58	3	0	0	3+	Amplified	0.8	HER2+	Naive	non-Inflammatory Breast Cancer (nIBC)	GSE176078
HER2-0308	Female	-	-	-	-	-	-	-	HER2+	-	non-Inflammatory Breast Cancer (nIBC)	GSE161529
HER2-0337	Female	-	-	-	-	-	-	-	HER2+	-	non-Inflammatory Breast Cancer (nIBC)	GSE161529
HER2-0031	Female	-	-	-	-	-	-	-	HER2+	-	non-Inflammatory Breast Cancer (nIBC)	GSE161529
HER2-0069	Female	-	-	-	-	-	-	-	HER2+	-	non-Inflammatory Breast Cancer (nIBC)	GSE161529
HER2-0161	Female	-	-	-	-	-	-	-	HER2+	-	non-Inflammatory Breast Cancer (nIBC)	GSE161529
HER2-0176	Female	-	-	-	-	-	-	-	HER2+	-	non-Inflammatory Breast Cancer (nIBC)	GSE161529
IBC01.PT	Female	54	3	0.05	0.6	2+		0.8	HER2+	Naive	Inflammatory Breast Cancer (IBC)	This study
IBC03.PT	Female	49	3	0	0	3+		0.35	HER2+	Naive	Inflammatory Breast Cancer (IBC)	This study
IBC06.PT	Female	50	3	0	0	3+		0.4	HER2+	Naive	Inflammatory Breast Cancer (IBC)	This study
