# Supplementary material for: Single-cell transcriptome analysis reveals the malignant characteristics of tumour cells and the immunosuppressive landscape in HER2-positive inflammatory breast cancer
Source: J Exp Clin Cancer Res. 2025 Jul 8;44:196. doi: 10.1186/s13046-025-03454-z (PMC12235857; doi:10.1186/s13046-025-03454-z)
Supplement: Supplementary file 3 — Supplementary Material 3. [file 13046_2025_3454_MOESM3_ESM.xlsx]

## Sheet: Table S2
Table S2. Dissociation-associated gene set.
Symbols
ACTG1
BTG1
CXCL1
DNAJB4
ERRFI1
H3F3B
HSPB1
IRF1
KLF6
MIR22HG
NFKBIA
PCF11
PXDC1
SDC4
SRF
TPM3
USP2
GADD45G
ANKRD1
BTG2
CYR61
DUSP1
FAM132B
HIPK3
HSPH1
IRF8
KLF9
MT1
NFKBIZ
PDE4B
RAP1B
SERPINE1
SRSF5
TPPP3
WAC
HSPE1
ARID5A
CCNL1
DCN
DUSP8
FOS
HSP90AA1
ID3
ITPKC
LITAF
MT2
NOP58
PER1
RASSF1
SKIL
SRSF7
TRA2A
ZC3H12A
IER5
ATF3
CCRN4L
DDX3X
EGR1
FOSB
HSP90AB1
IDI1
JUN
LMNA
MYADM
NPPC
PHLDA1
RHOB
SLC10A6
STAT3
TRA2B
ZFAND5
KCNE4
ATF4
CEBPB
DDX5
EGR2
FOSL2
HSPA1A
IER2
JUNB
MAFF
MYC
NR4A1
PNP
RHOH
SLC38A2
TAGLN2
TRIB1
ZFP36
BAG3
CEBPD
DES
EIF1
GADD45A
HSPA1B
IER3
JUND
MAFK
MYD88
ODC1
PNRC1
RIPK1
SLC41A1
TIPARP
TUBB4B
ZFP36L1
BHLHE40
CEBPG
DNAJA1
EIF5
GCC1
HSPA5
IFRD1
KLF2
MCL1
NCKAP5L
OSGIN1
PPP1CC
SAT1
SOCS3
TNFAIP3
TUBB6
ZFP36L2
BRD2
CSRNP1
DNAJB1
ERF
GEM
HSPA8
IL6
KLF4
MIDN
NCOA7
OXNAD1
PPP1R15A
SBNO2
SQSTM1
TNFAIP6
UBC
ZYX
